# Supplementary material for: The Power of Active Listening to Address Medication Non-Adherence During Care Transition: A Case Report of a Polypharmacy Patient with Type 2 Diabetes
Source: Pharmacy (Basel). 2025 Apr 30;13(3):64. doi: 10.3390/pharmacy13030064 (PMC12101230; doi:10.3390/pharmacy13030064)
Supplement: Supplementary file 1 [file pharmacy-13-00064-s001.zip]

Archive with 1 entries (1 files):
- pharmacy-3537637-supplementary.pdf
